# Supplementary material for: Bias due to censoring of deaths when calculating extra length of stay for patients acquiring a hospital infection
Source: BMC Med Res Methodol. 2018 May 30;18:49. doi: 10.1186/s12874-018-0500-3 (PMC5975458; doi:10.1186/s12874-018-0500-3)
Supplement: Supplementary file 2 — The document is the complete R script used in section 4 for the data analysis. (R 6 kb) [file 12874_2018_500_MOESM2_ESM.r]

##########################################################################################################
##########################################################################################################
### Code name: losdata.R                                                                               ###
### Code created by : Shahina Rahman (Universitat of Freiburg).                                        ###
### Code description: We used a real data set called "los.data", available in the Rpackage "etm".      ###
###                   We calculate the "bias" due to consoring of deaths while estimating the extra    ###
###                   length of stay (CLOS) for patients acquiring a hospital infection                ###
###                   for Model A = without censoring the deaths.                                      ###
###                   for Model B = with censoring the deaths.                                         ###
###                   tra         =  Model A transition matrix from "etm" packag                       ###
###                   tra.bias    =  Model B transition matrix from "etm" package                      ###
###                   cLOS        =  estimated change of length of stay for Model A                    ###
###                   cLOS.bias   =  estimated change of length of stay for Model B                    ###
###                   temp        =  cumulative hazard rates for Model A                               ###
###                   temp1       =  cumulative hazard rates for Model B                               ###
### packages used :   survival, etm, mvna                                                              ###
### functions used:   prepare.los.data(), etm(), clos()                                                ###
### Figures in paper: Figure 3 and 4                                                                   ### 
### Table in paper:   Table 1                                                                          ### 
##########################################################################################################
##########################################################################################################

rm(list=ls())
library(survival)
library(etm)
data(los.data)
library(mvna)


################ Preparing the data to be in the Multistate Model format showed in Table 1 #################
my.data        = prepare.los.data(los.data) 
head(my.data)
bias           = my.data 
bias$to_       = ifelse(bias$to == 3, "cens", bias$to)
bias.data      = my.data 
bias.data$to   = bias$to_


### true model transition ###
tra <- matrix(FALSE, 4, 4)
tra[1, 2:4] <- TRUE
tra[2, 3:4] <- TRUE
tr.prob <- etm(my.data, c("0","1","2","3"), tra, NULL, 0)
cLOS <- etm::clos(tr.prob)
print(cLOS)      # = 1.975
plot(cLOS, cex.axis = 1.5, cex.lab = 1.5, cex.main = 1.5, main = "Model A (no censoring of deaths)", xlim = c(0,15))


### bias model transition ###
tra.bias <- matrix(FALSE, 3, 3)
tra.bias[1, 2:3] <- TRUE
tra.bias[2, 3]   <- TRUE
tr.prob.bias     <- etm(bias.data, c("0","1","2"), tra.bias, "cens", 0)
cLOS.bias        <- etm::clos(tr.prob.bias)
print(cLOS.bias)   #= 0.446
plot(cLOS.bias, cex.axis = 1.5, cex.lab = 1.5, cex.main = 1.5, main = "Model B (censoring the deaths)", xlim = c(0,15))

t<-1:80

################### plot for Figure 4 showing the expected LOS with and without the infection for Model A 
################### and Model B. 

plot(cLOS, cex.axis = 1.2, cex.lab = 1.5, cex.main = 2, main = "Model A (no censoring of deaths)", xlim = c(0,15))
plot(cLOS.bias, cex.axis = 1.2, cex.lab = 1.5, cex.main = 2,  main = "Model B (censoring the deaths)", xlim = c(0,15))


###### Estimating the constant hazard #######
n0   = which(my.data$from==0)
n1   = which(my.data$from==1)
n02  = which(my.data$to==2 & my.data$from==0)
n03  = which(my.data$to==3 & my.data$from==0)
n01  = which(my.data$to==1 & my.data$from==0)
n12  = which(my.data$to==2 & my.data$from==1)
n13  = which(my.data$to==3 & my.data$from==1)
length(n01); length(n12) + length(n13)
pid_12  = my.data$id[n12] 
pid_13  = my.data$id[n13] 
pid_01  = my.data$id[n01]
my.data$time[n12]
my.data$time_new  = ifelse(my.data$from==0, my.data$time, 0)
for(ii in pid_01) 
{
  my.data$time_new[which(my.data$id==ii & my.data$from==1)] = 
  my.data$time[which(my.data$id==ii & my.data$from==1)] - my.data$time[which(my.data$id==ii & my.data$from==0)]
}
alpha01_est   = length(n01)/sum(my.data$time[n0])
alpha02_est   = length(n02)/sum(my.data$time[n0])
alpha03_est   = length(n03)/sum(my.data$time[n0])
alpha12_est   = length(n12)/sum(my.data$time_new[n1])
alpha13_est   = length(n13)/sum(my.data$time_new[n1])

alpha01_est   # = 0.019
alpha02_est   # = 0.074
alpha03_est   # = 0.024
alpha12_est   # = 0.059
alpha13_est   # = 0.022

alpha02_est*alpha13_est - (alpha03_est*alpha12_est)


############ Calculation of clos for Model A and Model B by plugging the estimates in the formulas ###########
clos = ((alpha02_est+alpha03_est)/(alpha12_est+alpha13_est)-1)/(alpha02_est + alpha03_est + alpha01_est)   # = 1.733 

clos.bias = ((alpha02_est/alpha12_est)-1)*(1/(alpha01_est + alpha02_est))      # = 2.699


###### Plot for Figure 3 showing the cumulative hazard rates for with and without censoring the deaths ###############
###### Calculating the cumulative hazard by mvna functions in temp (Model A) and temp1 (Model B) ##############

temp <- mvna(my.data, c("0", "1", "2","3"), tra, NULL)
## Not run:
par(mfrow=c(2,2))

#### Cum hazards for Model A (without censoring the deaths)
plot(temp, cex.axis = 1.5, cex.lab = 1.6, cex.main = 2, main = "Model A ", tr.choice=c("0 1", "0 2", "0 3", "1 2", "1 3"), col = c("black","blue", "magenta", "brown", "cyan"), lwd = c("4", "4", "4","4","4"))
#abline(a=0,b=alpha01_est*t,col="black")
#abline(a=0,b=alpha02_est*t,col="blue")
#abline(a=0,b=alpha03_est*t,col="magenta")
#abline(a=0,b=alpha12_est*t,col="brown")
#abline(a=0,b=alpha13_est*t,col="cyan")

temp1 <- mvna(bias.data, c("0", "1", "2"), tra.bias, "cens")  ## Cum hazards for Model B (with censoring the deaths)
## Not run:
plot(temp1, cex.axis = 1.5, cex.lab = 1.6, cex.main = 2, main = "Model B ",tr.choice=c("0 1", "0 2", "1 2"), col = c("black","blue", "brown"), lwd = c("4", "4", "4","4","4"), lty = c("solid", "dashed", "dotdash"))
#abline(a=0,b=alpha01_est*t,col="black")
#abline(a=0,b=alpha02_est*t,col="blue")
